# Supplementary material for: Deletion of CTCF sites in the SHH locus alters enhancer–promoter interactions and leads to acheiropodia
Source: Nat Commun. 2021 Apr 16;12:2282. doi: 10.1038/s41467-021-22470-z (PMC8052326; doi:10.1038/s41467-021-22470-z)
Supplement: Supplementary file 3 — Source Data [file 41467_2021_22470_MOESM3_ESM.xlsx]

## Sheet: Fig. 6 b
	Fig. 6b
	WT	KO
	1.05	0.89
	1	1.45
	1.33	1.07
	0.9	0.64
	0.68	0.41
	1.03	0.97
	0.65	0.6
	0.8	1.1
	1.57	1.45
		1.01

## Sheet: Fig. S4
	Fig. S4
	WT	Mut
	1.82	0.503
	0.656	0.246
	1.6	0.949
	0.944	0.0834
	0.907	0.111
	0.0725	0.156
